# Supplementary material for: Comprehensive characterization of cell disulfidptosis in human cancers: An integrated pan-cancer analysis
Source: Genes Dis. 2023 Sep 14;11(4):101095. doi: 10.1016/j.gendis.2023.101095 (PMC10865245; doi:10.1016/j.gendis.2023.101095)
Supplement: Multimedia component 1 — Figure S1 Pan-cancer genetic profiles of the disulfidptosis gene set. (A) Heatmap of the mutation frequency. The numbers represent the number of samples that have the corresponding mutated gene for a given cancer. "0" indicates that there was no mutation in the gene coding region, the blank indicates there was no mutation in any region of the gene, and the color represents the mutation frequency. (B) The SNV landscaped plot of disulfidptosis genes in pan-cancer. (C) Survival difference between CNV and wild type of each disulfidptosis gene. (D) CNV distribution pie chart across cancers. Hete Amp represents heterozygous amplification; Hete Del represents heterozygous deletion; Homo Amp represents homozygous amplification; Homo Del represents homozygous deletion; None means no CNV. (E) The correlation between CNV and mRNA expression. (F) Survival difference between CNV groups. (G) Methylation differences between tumor and normal tissues. (H) The correlation between methylation and mRNA expression. The red represents the positive correlation, while the blue represents the negative correlation. Figure S2 The protein expression of disulfidptosis genes that have an over 15% mutation rate. (A) LRPPRC in UCEC, (B) NCKAP1 in UCEC, (C) NDUFS1 in UCEC, (D) SLC3A2 in UCEC, (E) GYS1 in UCEC, (F) SLC7A11 in UCEC, (G) OXSM in UCEC, (H) LRPPRC in SKCM, and (I) SLC7A11 in SKCM. Figure S3 The RNA expression of (A) SLC7A11, (B) NCKAP1, (C) LRPPRC, (D) NDUFS1, (E) NUBP1, (F) OXSM, (G) RPN1, (H) SLC3A2, (I) GYS1, and (J) NDUFA11 in various cancer types and paired normal tissues. ACC, adrenocortical carcinoma; ALL, acute lymphoblastic leukemia; BLCA, bladder urothelial carcinoma; BRCA, breast invasive carcinoma; CHOL, cholangiocarcinoma; COAD, colon adenocarcinoma; READ, rectum adenocarcinoma; COADREAD, colon adenocarcinoma and rectum adenocarcinoma; DLBC, diffuse large B-cell lymphoma; ESCA, esophageal carcinoma; GBM, glioblastoma multiforme; HNSC, head and neck squamous cell carcinoma); [file mmc1.zip]

Archive with 1 entries (1 files):
- gendis_101095_Supplementary Figures_mmc1.rar
